# Supplementary material for: Convergent evolution and multi-wave clonal invasion in H3 K27-altered diffuse midline gliomas treated with a PDGFR inhibitor
Source: Acta Neuropathol Commun. 2022 May 31;10:80. doi: 10.1186/s40478-022-01381-0 (PMC9153212; doi:10.1186/s40478-022-01381-0)
Supplement: Supplementary file 3 — Additional file3. Supplementary tables. [file 40478_2022_1381_MOESM3_ESM.xlsx]

## Sheet: Table S1
Sequence_ID	Patient_ID	Sample_ID	Sample_Type	Location _path	Age	Sex	TumorPurity	Treatment_days	Stratum	Last_cycle	Dose
SJHGG010160_A1	160	160_A1	Tumor	Left Pons	5.75	F	0.77	48	B	2	2
SJHGG010160_A2	160	160_A2	Tumor	Right Pons	5.75	F	0.26	48	B	2	2
SJHGG010160_D1	160	160_A3	Tumor	Basilar Pons	5.75	F	0.33	48	B	2	2
SJHGG010160_G1	160	160_G1	Normal	White blood cell	5.75	F	N/A	48	B	2	2
SJHGG010324_A1	324	324_A1	Tumor	Pons (position unknown)	9.5	M	0.7	178	A	7	1
SJHGG010324_A2	324	324_A2	Tumor	0.5	9.5	M	0.84	178	A	7	1
SJHGG010324_A3	324	324_A3	Tumor	0.125	9.5	M	0.87	178	A	7	1
SJHGG010324_A4	324	324_A4	Tumor	0.25	9.5	M	0.68	178	A	7	1
SJHGG010324_A5	324	324_A5	Tumor	0.375	9.5	M	0.81	178	A	7	1
SJHGG010324_G1	324	324_G1	Normal	Normal Cortex	9.5	M	N/A	178	A	7	1
SJHGG010324_G2	324	324_G2	Normal	Cortex	9.5	M	N/A	178	A	7	1
SJHGG010325_A1	325	325_A1	Tumor	Pons (position unknown)	10.08	M	0.49	27	B	1	4
SJHGG010325_A2	325	325_A2	Tumor	9:00	10.08	M	0.79	27	B	1	4
SJHGG010325_A3	325	325_A3	Tumor	0.25	10.08	M	0.88	27	B	1	4
SJHGG010325_A4	325	325_A4	Tumor	0.5	10.08	M	0.36	27	B	1	4
SJHGG010325_A5	325	325_A5	Tumor	3:00	10.08	M	0.64	27	B	1	4
SJHGG010325_G1	325	325_G1	Normal	Normal Brain	10.08	M	N/A	27	B	1	4
SJHGG010325_G2	325	325_G2	Normal	Normal Brain	10.08	M	N/A	27	B	1	4
SJHGG010326_A1	326	326_A1	Tumor	unknown	12.33	F	0.12	15	B	1	3
SJHGG010326_A2	326	326_A2	Tumor	ventral pons	12.33	F	0.8	15	B	1	3
SJHGG010326_A3	326	326_A3	Tumor	Area abutting cystic region of lateral aspect of pons	12.33	F	0.04	15	B	1	3
SJHGG010326_A4	326	326_A4	Tumor	dorsal pons	12.33	F	0.8	15	B	1	3
SJHGG010326_G1	326	326_G1	Normal	Normal brain	12.33	F	N/A	15	B	1	3
SJHGG010326_G2	326	326_G2	Normal	Right frontal lobe control	12.33	F	N/A	15	B	1	3
SJHGG010326_G3	326	326_G3	Normal	Medulla	12.33	F	N/A	15	B	1	3
SJHGG010326_G4	326	326_G4	Normal	Midbrain	12.33	F	N/A	15	B	1	3
SJHGG015756_A1	756	756_A1	Tumor	12:00:00	8	M	0.75	24	A	1	4
SJHGG015756_A2	756	756_A2	Tumor	03:00:00	8	M	0.89	24	A	1	4
SJHGG015756_A3	756	756_A3	Tumor	06:00:00	8	M	0.79	24	A	1	4
SJHGG015756_A4	756	756_A4	Tumor	09:00:00	8	M	0.67	24	A	1	4
SJHGG015756_G1	756	756_A5	Tumor	Unknown	8	M	0.87	24	A	1	4
SJHGG015756_G2	756	756_G2	Normal	White blood cell	8	M	N/A	24	A	1	4
SJHGG016308_A1	308	308_A1	Tumor	0.5	6.83	M	0.84	191	A	7	2
SJHGG016308_A2	308	308_A2	Tumor	0.458333333	6.83	M	0.89	191	A	7	2
SJHGG016308_A3	308	308_A3	Tumor	0.125	6.83	M	0.84	191	A	7	2
SJHGG016308_A4	308	308_A4	Tumor	0.25	6.83	M	0.88	191	A	7	2
SJHGG016308_A5	308	308_A5	Tumor	9:00	6.83	M	0.89	191	A	7	2
SJHGG016308_G1	308	308_G1	Normal	Frontal cortex control	6.83	M	N/A	191	A	7	2
SJHGG016308_G2	308	308_G2	Normal	Frontal cortex	6.83	M	N/A	191	A	7	2
SJHGG016309_A1	309	309_A1	Tumor	0.125	7.33	M	0.75	174	A	7	4
SJHGG016309_A2	309	309_A2	Tumor	0.25	7.33	M	0.63	174	A	7	4
SJHGG016309_A3	309	309_A3	Tumor	0.375	7.33	M	0.61	174	A	7	4
SJHGG016309_A4	309	309_A4	Tumor	0.5	7.33	M	0.82	174	A	7	4
SJHGG016309_G1	309	309_G1	Normal	Normal cerebellum	7.33	M	N/A	174	A	7	4
SJHGG016310_A1	310	310_A1	Tumor	0.5	10.58	F	0.97	20	B	1	4
SJHGG016310_A2	310	310_A2	Tumor	0.25	10.58	F	0.95	20	B	1	4
SJHGG016310_A3	310	310_A3	Tumor	0.125	10.58	F	0.96	20	B	1	4
SJHGG016310_G1	310	310_G1	Normal	Uninvolved brain	10.58	F	N/A	20	B	1	4
SJHGG016311_A1	311	311_A1	Tumor	0.5	8.08	F	0.8	192	A	7	3
SJHGG016311_A2	311	311_A2	Tumor	0.125	8.08	F	0.79	192	A	7	3
SJHGG016311_A3	311	311_A3	Tumor	0.25	8.08	F	0.83	192	A	7	3
SJHGG016311_A4	311	311_A4	Tumor	0.375	8.08	F	0.76	192	A	7	3
SJHGG016311_A5	311	311_A5	Tumor	Rt Cerebellum tumor	8.08	F	0.78	192	A	7	3
SJHGG016311_A6	311	311_A6	Tumor	Vermis tumor	8.08	F	0.76	192	A	7	3
SJHGG016311_A7	311	311_A7	Tumor	Left cerebellum tumor	8.08	F	0.8	192	A	7	3
SJHGG016311_G1	311	311_G1	Normal	Normal frontal cortex	8.08	F	N/A	192	A	7	3
SJHGG016311_G2	311	311_G2	Normal	Normal cerebellum	8.08	F	N/A	192	A	7	3
SJHGG016311_G3	311	311_G3	Normal	Normal upper S.C.	8.08	F	N/A	192	A	7	3
SJHGG016312_A1	312	312_A1	Tumor	0.5	8	F	0.8	658	A	24	1
SJHGG016312_A2	312	312_A2	Tumor	0.125	8	F	0.63	658	A	24	1
SJHGG016312_A3	312	312_A3	Tumor	0.25	8	F	0.06	658	A	24	1
SJHGG016312_A4	312	312_A4	Tumor	0.375	8	F	0.52	658	A	24	1
SJHGG016312_G1	312	312_G1	Normal	Normal cortex	8	F	N/A	658	A	24	1
SJHGG016313_A1	313	313_A1	Tumor	0.5	9.92	F	0.86	79	B	3	2
SJHGG016313_A2	313	313_A2	Tumor	0.125	9.92	F	0.69	79	B	3	2
SJHGG016313_A3	313	313_A3	Tumor	0.25	9.92	F	0.9	79	B	3	2
SJHGG016313_A4	313	313_A4	Tumor	0.375	9.92	F	0.98	79	B	3	2
SJHGG016313_G1	313	313_G1	Normal	white blood cell	9.92	F	N/A	79	B	3	2
SJHGG015756_X1	756	756_PDX1_1	PDX	756_A1	N/A	N/A	1.0	N/A	N/A	N/A	N/A
SJHGG015756_X125	756	756_PDX1_125	PDX	756_A1	N/A	N/A	1.0	N/A	N/A	N/A	N/A
SJHGG010326_C1	326	326_C1	Cellline	326_A1	N/A	N/A	1.0	N/A	N/A	N/A	N/A

## Sheet: Table S2
Tumor Region	Purity	#Clones	Mutation/Mb	Stratum
308_A1	0.84	5	0.433333	A
308_A2	0.89	7	0.4	A
308_A3	0.84	7	0.566667	A
308_A4	0.88	4	0.416667	A
308_A5	0.89	5	0.716667	A
309_A1	0.75	4	0.6	A
309_A2	0.63	2	0.4	A
309_A3	0.61	3	0.583333	A
309_A4	0.82	4	0.716667	A
311_A1	0.8	3	0.833333	A
311_A2	0.79	4	1.15	A
311_A3	0.83	3	0.833333	A
311_A4	0.76	3	0.85	A
311_A5	0.78	4	0.983333	A
311_A6	0.76	3	0.883333	A
311_A7	0.8	3	1.01667	A
324_A1	0.7	3	0.6	A
324_A2	0.84	6	0.716667	A
324_A3	0.87	6	0.8	A
324_A4	0.68	5	1.08333	A
324_A5	0.81	4	0.616667	A
756_A1	0.75	7	0.35	A
756_A2	0.89	7	0.666667	A
756_A3	0.79	6	0.683333	A
756_A4	0.67	5	0.816667	A
756_A5	0.87	3	0.55	A
312_A1	0.8	3	0.583333	A
312_A2	0.63	2	0.533333	A
312_A4	0.52	2	0.516667	A
310_A1	0.97	6	1.31667	B
310_A2	0.95	5	1.13333	B
310_A3	0.96	6	1.2	B
313_A1	0.86	3	0.716667	B
313_A2	0.69	6	0.85	B
313_A3	0.9	2	0.783333	B
313_A4	0.98	4	0.9	B
325_A1	0.49	6	0.883333	B
325_A2	0.79	5	0.633333	B
325_A3	0.88	4	0.65	B
325_A4	0.36	3	0.3	B
325_A5	0.64	5	0.9	B
326_A2	0.8	5	1.58333	B
326_A4	0.8	5	0.683333	B
160_A1	0.77	3	0.45	B
160_A2	0.26	2	0.516667	B
160_A3	0.33	2	0.55	B

## Sheet: Table S3
Sample_ID	# lineages	Subclones descending from the predominant lineage	CCF of subclones in predominant lineage	CCF of ancestor clone	CCF of predominant lineage+ancestral clone
324_A2	3	K,L	0.40,0.10	0	0.5
324_A3	2	B,C,D,E	0.31,0.20,0.15,0.06	0.22	0.94
324_A4	2	B,E,F	0.07,0.26,0.50	0.12	0.95
324_A5	3	H,K,G	0.42	0.16	0.58
325_A2	2	I,J,H,K	0.6,0.2,0.1,0.05	0	0.95
325_A4	2	A,E	0.31,0.44	0	0.75
325_A5	2	E,G,F,D	0.51,0.28,0.11,0.05	0	0.95
326_A4	2	E,F	0.57,0.2	0.15	0.92
756_A1	3	K,I	0.4,0.2	0.15	0.75
756_A2	3	I,J	0.2.0.3	0.2	0.7
756_A3	3	D,E	0.4,0.2	0	0.6
756_A4	3	F,D	0.6,0.2	0	0.8
308_A1	3	F,G	0.45,0.15	0.17	0.72
308_A2	3	F,G,H,I	0.1,0.5,0.17,0.03	0.09	0.89
308_A3	4	D,E	0.35,0.15	0.37	0.87
308_A5	2	J,H,F	0.40,0.35.0.07	0.02	0.84
310_A3	2	A,B	0.4,0.3	0.1	0.8
311_A1	3	A	0.56	0	0.56
311_A2	2	G,H,C	0.37,0.27,0.25	0	0.89
311_A3	2	B,E	0.49,0.05	0	0.54
311_A4	2	B,E	0.39,0.14	0	0.53
311_A7	2	F,I,C	0.45,0.39,0.03	0	0.87
313_A2	2	F,G,E,A	0.3,0.2,0.2,0.05	0	0.75
326_C1	2	A,B	0.4,0.5	0.02	0.92

## Sheet: Table S4
Sample	Absolute_Purity	Absolute_ploidy	Ascat_Purity	Ascat_Ploidy	Founderclone_purity
160_A1	0.3	2.11	0.73	2.5	0.77
160_A2	0.24	2	1	2.38	0.26
160_A3	0.16	2.09	1	2.39	0.33
308_A1	0.22	4.63	0.56	2.52	0.84
308_A2	0.22	4.66	0.91	2.34	0.89
308_A3	0.2	3.63	0.51	2.62	0.84
308_A4	0.36	3.81	0.51	2.52	0.88
308_A5	0.25	4.65	0.92	2.34	0.89
309_A1	0.36	1.81	0.56	4.57	0.75
309_A2	0.32	1.84	0.92	2.34	0.63
309_A3	0.2	3.63	0.28	5.22	0.61
309_A4	0.5	1.87	0.76	4.54	0.82
310_A1	1	3.76	0.84	4.15	0.97
310_A2	0.48	1.82	0.7	4.27	0.95
310_A3	0.32	1.95	0.54	2.49	0.96
311_A1	0.36	2.23	0.66	3.36	0.8
311_A2	1	2	0.54	3.41	0.79
311_A3	0.38	1.81	0.35	3.39	0.83
311_A4	0.35	1.83	0.46	2.51	0.76
311_A5	0.31	3.72	0.51	3.51	0.78
311_A6	0.31	2.71	0.55	3.42	0.76
311_A7	0.34	1.73	0.53	3.49	0.8
312_A1	0.31	1.75	0.72	3.14	0.8
312_A2	0.29	1.75	0.63	3.18	0.63
312_A3	0.2	2	0.55	2.5	0.06
312_A4	0.19	2.75	0.33	3.48	0.52
313_A1	0.71	4.03	0.55	2.63	0.86
313_A2	0.44	4.04	0.4	2.95	0.69
313_A3	0.54	5.07	0.86	4.86	0.9
313_A4	0.43	4.07	0.87	4.87	0.98
324_A2	0.44	1.79	0.7	4.4	0.84
324_A3	0.46	1.79	0.59	4.4	0.87
324_A4	0.23	3.51	0.29	4.84	0.68
324_A5	0.43	1.79	0.52	2.37	0.81
325_A2	0.6	3.79	0.37	4.73	0.79
325_A3	0.44	3.41	0.6	2.73	0.88
325_A4	0.66	1.95	1	4.7	0.36
325_A5	0.37	3.47	0.61	2.83	0.64
326_A2	0.52	2.81	0.87	2.31	0.8
326_A3	0.26	2	0.66	2.46	0.04
326_A4	0.31	1.99	0.63	2.43	0.8
